# Supplementary material for: Effects of different irrigation amounts on soil structure in newly cultivated land on the Loess Plateau
Source: PLoS One. 2025 May 8;20(5):e0323065. doi: 10.1371/journal.pone.0323065 (PMC12061137; doi:10.1371/journal.pone.0323065)
Supplement: S1 Table — (XLSX) [file pone.0323065.s001.xlsx]

## Sheet: Sheet1
Treatments	Soil depth	Organic matter	pH	Total N(%)	Total P(mg/kg)	Total K(g/kg)	Alkali hydrolyzed nitrogen(mg/kg)	Available P (mg/kg)	Available K (mg/kg)	Mechanical composition of soil /%
										Clay	Silt (0.002–0.020 mm)	Sand (0.020–2.000 mm)
										(<0.002 mm)
RF	0-10	11.2313	8.13667	0.121	1148.69	16.1018	171.383	6.43333	152.339	5.92667	28.7267	65.3467
	10-20	8.32672	8.32333	0.0803333	768.311	15.8564	96.1333	2.46667	75.8273	6.79333	25.14	68.0667
	20-30	6.35588	8.38	0.0803333	1217.07	15.8821	82.7167	1.6	53.6403	11.1633	28.22	60.6167
	30-40	6.65372	8.47667	0.043	606.432	17.4552	68.8333	0.966667	51.6233	7.64	29.2	63.16
	40-60	6.18661	8.47	0.0916667	1190.58	17.5421	67.9	2.06667	51.7577	12.29	27.6767	60.0333
W40	0-10	8.73975	8.31667	0.0793333	601.019	17.4704	113.75	2.73333	74.2137	10.28	22.6767	67.0433
	10-20	11.4542	8.35667	0.074	500.067	17.3912	72.6833	1.06667	39.1179	10.1333	23	66.8667
	20-30	11.2997	8.27667	0.0753333	476.303	15.4184	86.6833	1.26667	56.0607	10.3767	23.14	66.4833
	30-40	5.11056	8.72333	0.0413333	796.777	17.3999	21	1.86667	47.5893	18.7	19.6367	61.6633
	40-60	5.94773	8.62333	0.207667	430.623	19.1693	34.1833	1.6	52.0267	11.9967	26.8367	61.1667
W60	0-10	11.5569	8.05667	0.0986667	682.973	19.1863	171.033	22.4333	288.016	8.34333	26.5733	65.0833
	10-20	10.8209	8.24333	0.0773333	594.527	19.5033	97.1833	4.96667	95.9973	9.37333	23.9433	66.6833
	20-30	10.5396	8.48	0.0693333	618.707	19.2766	56.9333	2.26667	67.7593	9.19	25.43	65.38
	30-40	7.7796	8.76	0.0436667	538.472	18.8339	26.3667	0.966667	52.8335	12.25	22.5333	65.2167
	40-60	7.24504	8.62333	0.0436667	595.181	20.1012	25.9	1.4	47.4548	10.6167	29.3633	60.02
W80	0-10	12.8929	8.22333	0.0803333	638.075	19.9544	119.467	16.9333	293.798	9.36	28.3	62.34
	10-20	14.7104	8.23333	0.0903333	805.046	20.2382	114.917	9	229.119	5.93333	27.2433	66.8233
	20-30	9.02438	8.44667	0.055	502.629	19.9375	81.3167	2.46667	344.895	12.6733	28.42	58.9067
	30-40	7.14403	8.49	0.0433333	485.343	19.678	40.1333	2.06667	47.8582	11.8267	26.9467	61.2267
	40-60	7.26016	8.52333	0.0533333	514.115	18.7388	43.8667	2	51.3543	11.04	28.9467	60.0133
W100	0-10	11.0071	8.31333	0.084	731.899	17.4725	146.767	11.6667	154.625	8.79667	25.8367	65.3667
	10-20	8.91645	8.36	0.0866667	602.818	17.4353	85.8667	3.06667	69.9107	13.2967	21.9967	64.7067
	20-30	8.28742	8.32	0.0546667	749.828	18.3282	78.6333	2.13333	56.1951	10.9967	24.63	64.3733
	30-40	6.64752	8.33667	0.0513333	469.911	18.3266	65.8	1.26667	55.6573	8.86667	27.5533	63.58
	40-60	5.80502	8.51333	0.0546667	473.582	17.1779	46.9	2.06667	53.7747	12.0233	26.3533	61.6233
