# Supplementary material for: Effects of different irrigation amounts on soil structure in newly cultivated land on the Loess Plateau
Source: PLoS One. 2025 May 8;20(5):e0323065. doi: 10.1371/journal.pone.0323065 (PMC12061137; doi:10.1371/journal.pone.0323065)
Supplement: S2 Table — (XLSX) [file pone.0323065.s002.xlsx]

## Sheet: February 2022
Treatments	Soil depth(cm)	Mass moisture content(%)	Soil particle density(g/cm3)	Soil bulk density(g/cm3)	Total soil porosity(%)	Solid phase of soil（%）	liquid phase of soil（%）	Gaseous phase of soil（%）	Soil three-phase structural distance	Generalized soil structure index	aggregates greater than 0.25 mm（%）	mean weight diameter	geometric mean diameter
RF	0-10	19.125	2.44176	1.26937	48.0142	51.9858	24.2766	23.7376	2.46173	99.7816	51.5973	1.2089	0.482306
	10-20	16.3282	2.46872	1.46077	40.8291	59.1709	23.8516	16.9774	12.2387	94.3768	62.8124	1.46827	0.692382
	20-30	14.2789	2.49046	1.42233	42.8887	57.1113	20.3094	22.5792	8.85623	97.2188	59.6048	0.889667	0.502283
	30-40	12.6099	2.52486	1.39137	44.8933	55.1067	17.545	27.3483	9.33644	96.3349	32.6729	0.608302	0.286687
	40-60	13.651	2.55415	1.3619	46.679	53.321	18.5914	28.0876	7.85068	97.4186	54.7512	0.785407	0.428271
W40	0-10	16.1244	2.42005	1.24773	48.4419	51.5581	20.1189	28.323	6.10698	98.4949	62.0922	1.89141	0.818161
	10-20	11.3532	2.46181	1.32107	46.3375	53.6625	14.9983	31.3392	12.3949	93.182	55.2525	1.45814	0.556156
	20-30	11.9141	2.48672	1.29267	48.0172	51.9828	15.4009	32.6162	12.4129	93.4509	67.4221	1.71357	0.80114
	30-40	10.4575	2.49503	1.35587	45.6573	54.3427	14.179	31.4783	13.3387	91.9331	71.103	1.74766	0.898921
	40-60	14.376	2.51638	1.34643	46.4933	53.5067	19.3563	27.137	6.97965	97.9976	48.2934	0.661762	0.344364
W60	0-10	15.5813	2.43221	1.27967	47.3867	52.6133	19.9388	27.4478	6.19973	98.4285	67.1423	1.52097	0.756334
	10-20	13.6603	2.44056	1.39873	42.6879	57.3121	19.1071	23.5808	9.49771	96.6922	63.6327	1.65749	0.741747
	20-30	13.4369	2.45658	1.40033	42.9967	57.0033	18.8161	24.1806	9.37863	96.6999	69.1087	1.76933	0.86372
	30-40	11.2727	2.47564	1.38393	44.0978	55.9022	15.6006	28.4972	11.6368	94.0546	63.5062	1.72637	0.730082
	40-60	12.3992	2.49546	1.3343	46.5308	53.4692	16.5443	29.9865	10.4115	95.3039	52.1121	0.725231	0.390715
W80	0-10	17.3631	2.41616	1.28303	46.8977	53.1023	22.2775	24.6203	4.14491	99.3595	49.9497	0.921345	0.385549
	10-20	15.4355	2.44774	1.40933	42.4231	57.5769	21.7537	20.6694	9.3114	96.9742	43.5091	0.712992	0.317098
	20-30	15.1676	2.45011	1.33473	45.5235	54.4765	20.2448	25.2787	6.53675	98.3439	45.104	0.722478	0.344119
	30-40	14.9392	2.45898	1.34657	45.2387	54.7613	20.1166	25.1221	6.82145	98.2057	28.2988	0.522801	0.202007
	40-60	14.8989	2.4996	1.4638	41.4385	58.5615	21.809	19.6295	10.5983	96.0855	30.7989	0.52451	0.23614
W100	0-10	17.0444	2.44176	1.3153	46.1331	53.8669	22.4185	23.7146	4.82385	99.1549	61.5306	0.960553	0.514889
	10-20	15.3816	2.45337	1.45183	40.823	59.177	22.3315	18.4915	11.5628	95.2699	57.4021	0.986822	0.480651
	20-30	12.2737	2.48923	1.31983	46.9782	53.0218	16.1993	30.779	10.9536	94.8129	57.3387	1.00298	0.474232
	30-40	11.6979	2.50923	1.36983	45.4083	54.5917	16.0242	29.3841	10.9941	94.6894	52.1121	0.808781	0.401118
	40-60	13.4464	2.555	1.3173	48.4423	51.5577	17.713	30.7293	9.39955	96.3653	35.3397	0.531976	0.241282

## Sheet: February 2023 
Treatments	Soil depth(cm)	Mass moisture content(%)	Soil particle density(g/cm3)	Soil bulk density(g/cm3)	Total soil porosity(%)	Solid phase of soil	liquid phase of soil	Gaseous phase of soil	Soil three-phase structural distance	Generalized soil structure index	aggregates greater than 0.25 mm（%）	mean weight diameter	geometric mean diameter
RF	0-10	12.3368	2.47318	1.23767	49.9565	50.0435	15.2688	34.6877	13.7313	92.492	36.2013	0.674173	0.272095
	10-20	12.7096	2.47362	1.433	42.0688	57.9312	18.2128	23.856	10.5014	95.8952	52.54	0.758541	0.399498
	20-30	13.1398	2.52531	1.47267	41.6838	58.3162	19.3505	22.3333	10.4013	96.182	48.7641	0.883615	0.397206
	30-40	12.8294	2.53777	1.405	44.6364	55.3636	18.0252	26.6111	8.9449	96.7112	30.285	0.449332	0.205326
	40-60	14.3264	2.55064	1.35667	46.8107	53.1893	19.4361	27.3746	6.83867	98.074	34.4348	0.527874	0.223781
W40	0-10	11.6332	2.44137	1.3269	45.6494	54.3506	15.4362	30.2132	11.7291	93.8917	29.2627	0.671847	0.205379
	10-20	11.2581	2.4744	1.31403	46.8948	53.1052	14.7935	32.1013	12.8158	92.767	44.5369	0.841162	0.360477
	20-30	10.771	2.47974	1.31033	47.1585	52.8415	14.1136	33.045	13.8315	91.5581	52.1141	1.32889	0.506556
	30-40	10.8681	2.49833	1.38507	44.5604	55.4396	15.0531	29.5073	12.2003	93.3407	46.2814	1.32922	0.424522
	40-60	12.5688	2.55189	1.45347	43.0435	56.9565	18.2683	24.7752	9.6829	96.3907	33.7679	0.561975	0.241311
W60	0-10	9.19302	2.48181	1.3614	45.1448	54.8552	12.5154	32.6295	15.4158	88.8481	51.3969	1.06953	0.445944
	10-20	9.71703	2.51174	1.4241	43.3023	56.6977	13.838	29.4642	13.7615	91.3536	59.7826	1.75401	0.747673
	20-30	10.0325	2.54378	1.3625	46.4379	53.5621	13.6693	32.7686	14.1924	90.9129	46.4875	1.12705	0.372657
	30-40	10.7336	2.54811	1.3989	45.1005	54.8995	15.0152	30.0853	12.2295	93.2952	44.0279	0.783499	0.329023
	40-60	11.6575	2.55148	1.39437	45.3508	54.6492	16.2549	29.0959	10.7177	94.9779	38.4709	0.560199	0.279563
W80	0-10	12.6037	2.55583	1.2214	52.2113	47.7887	15.3941	36.8172	15.3886	91.3262	47.9718	0.850286	0.353297
	10-20	13.0485	2.57613	1.3933	45.9151	54.0849	18.1805	27.7345	8.40651	97.0301	37.7839	0.798588	0.270009
	20-30	14.0194	2.58861	1.3965	46.0522	53.9478	19.578	26.4742	6.86701	98.0919	38.2588	0.796586	0.29163
	30-40	14.5228	2.61346	1.5813	39.494	60.506	22.9649	16.5291	13.6482	93.1995	24.9566	0.489826	0.167716
	40-60	13.4427	2.61803	1.5252	41.7424	58.2576	20.5028	21.2396	10.1268	96.4516	24.8268	0.381015	0.173992
W100	0-10	11.8208	2.45817	1.243	49.434	50.566	14.6932	34.7407	14.1926	91.7781	35.6635	0.800379	0.263783
	10-20	11.7084	2.46788	1.345	45.4999	54.5001	15.7478	29.7521	11.333	94.3264	47.3018	1.17293	0.427501
	20-30	11.9015	2.49511	1.35367	45.7472	54.2528	16.1106	29.6365	10.8906	94.7986	49.5746	1.01853	0.405499
	30-40	12.5571	2.52279	1.40933	44.136	55.864	17.6972	26.4388	9.47565	96.3191	38.8013	0.997346	0.31633
	40-60	15.3348	2.56729	1.343	47.688	52.312	20.5946	27.0934	5.39768	98.8231	19.9707	0.374546	0.154253

## Sheet: September 2023
Treatments	Soil depth(cm)	Mass moisture content(%)	Soil particle density(g/cm3)	Soil bulk density(g/cm3)	Total soil porosity(%)	Solid phase of soil	liquid phase of soil	Gaseous phase of soil	Soil three-phase structural distance	Generalized soil structure index	aggregates greater than 0.25 mm（%）	mean weight diameter	geometric mean diameter
RF	0-10	9.38595	2.28912	1.21667	46.85	53.15	11.4196	35.4304	17.411	86.0096	42.7475	0.713772	0.300819
	10-20	10.3802	2.31254	1.30667	43.4965	56.5035	13.5634	29.9331	14.0509	90.9014	37.6869	0.606921	0.236456
	20-30	13.9934	2.31636	1.52333	34.2358	65.7642	21.3166	12.9193	20.1995	85.4194	44.2727	0.777419	0.351245
	30-40	14.9552	2.43785	1.61333	33.8215	66.1785	24.1278	9.69377	22.2887	79.3994	30.303	0.543345	0.185715
	40-60	12.2807	2.44307	1.39333	42.968	57.032	17.1111	25.8569	10.6028	95.4599	18.7374	0.340599	0.135874
W40	0-10	11.0569	2.31945	1.36667	41.0781	58.9219	15.1111	25.967	13.3539	92.6466	37.7677	0.6757	0.246553
	10-20	10.5362	2.33831	1.33	43.1214	56.8786	14.0132	29.1082	13.5979	91.6202	38.4949	0.879691	0.284869
	20-30	10.8154	2.35371	1.43333	39.1032	60.8968	15.5021	23.6011	14.5227	92.0565	36.1414	0.732416	0.244158
	30-40	11.374	2.39463	1.39667	41.6751	58.3249	15.8857	25.7894	12.3692	93.7745	31.0101	0.580517	0.214629
	40-60	9.57296	2.43369	1.38667	43.0222	56.9778	13.2745	29.7477	14.4471	90.3482	27.3232	0.430831	0.166271
W60	0-10	8.45713	2.25681	1.32	41.5104	58.4896	11.1634	30.347	17.0914	85.8509	53.4444	0.91474	0.40762
	10-20	8.88228	2.27619	1.29667	43.0334	56.9666	11.5174	31.516	16.5159	86.7758	40.8182	0.709621	0.270692
	20-30	9.20141	2.32867	1.42667	38.7346	61.2654	13.1273	25.6073	16.378	88.8442	44.4545	0.8521	0.317952
	30-40	9.37718	2.42753	1.41667	41.6416	58.3584	13.2843	28.3573	14.778	90.1391	37.3131	0.903292	0.290246
	40-60	12.3161	2.45712	1.37	44.2436	55.7564	16.8731	27.3706	10.2373	95.5621	24.5253	0.44212	0.168775
W80	0-10	9.84331	2.3682	1.33	43.8393	56.1607	13.0916	30.7477	14.5877	90.0602	41.5556	0.626198	0.26865
	10-20	11.5729	2.38039	1.27667	46.3673	53.6327	14.7747	31.5925	12.697	92.8268	33.4242	0.713525	0.268235
	20-30	13.7142	2.39536	1.41667	40.8579	59.1421	19.4285	21.4294	11.2858	95.5964	33.1717	0.677012	0.226099
	30-40	14.1098	2.49625	1.41	43.5154	56.4846	19.8948	23.6206	8.3676	97.4393	32.3333	0.6361	0.223729
	40-60	12.4672	2.5635	1.43	44.217	55.783	17.8281	26.3889	9.31714	96.4502	29.1414	0.51517	0.178161
W100	0-10	14.2337	2.38466	1.33667	43.9474	56.0526	19.0257	24.9217	8.50486	97.2136	33.1919	0.672774	0.223125
	10-20	14.9202	2.3197	1.23333	46.8321	53.1679	18.4015	28.4306	8.08359	97.2539	36.2929	0.667519	0.24401
	20-30	14.8586	2.33667	1.37667	41.0842	58.9158	20.4553	20.6289	10.9203	95.906	32.303	0.634358	0.217061
	30-40	15.5433	2.46603	1.31333	46.743	53.257	20.4135	26.3295	5.78026	98.6622	34.8081	0.518852	0.206688
	40-60	14.569	2.39715	1.26667	47.1595	52.8405	18.4541	28.7054	8.04034	97.2902	29.7071	0.431835	0.183661
