# Supplementary material for: Effects of different irrigation amounts on soil structure in newly cultivated land on the Loess Plateau
Source: PLoS One. 2025 May 8;20(5):e0323065. doi: 10.1371/journal.pone.0323065 (PMC12061137; doi:10.1371/journal.pone.0323065)
Supplement: S3 Table — (XLSX) [file pone.0323065.s003.xlsx]

## Sheet: First planting
Treatments	Soil depth(cm)	Root length(cm)	Root surfArea(cm2)	Root avgDiam(mm)	RootVolume(cm3)	Root dry weight(g)
RF	10	1772.41	566.578	11.933	16.5735	6.4205
	20	979.702	379.025	10.5558	12.959	0.6005
	30	1030.94	403.376	13.8506	16.4765	0.2175
	40	1281.76	400.124	9.76075	12.8455	0.1345
	50	450.731	168.573	5.1956	5.95	0.0985
	60	458.714	165.448	4.7306	6.096	0.0695
W40	10	3496.62	1031.06	10.3481	23.6617	5.3075
	20	3582.06	963.777	7.26305	21.828	0.684
	30	3004.6	851.894	7.7214	19.7425	0.173
	40	2563.54	723.707	8.2812	17.3015	0.1265
	50	1077.59	298.353	2.78335	6.8845	0.0365
	60	1392.8	424.379	4.09345	10.5862	0.017
W60	10	2631.08	801.556	11.6503	20.8385	7.512
	20	1987.77	653.43	8.56612	17.6365	0.292
	30	2020.83	620.744	7.8771	16.143	0.069
	40	1856.59	590.526	8.19035	15.807	0.041
	50	850.86	273.812	4.20495	7.605	0.015
	60	859.424	264.263	3.4914	6.9465	0.019
W80	10	3593.88	1030.93	11.7396	25.691	7.251
	20	1824.02	618.818	9.85955	17.9015	0.7835
	30	2167.4	689.762	10.3434	19.8005	0.2555
	40	1973.83	565.444	7.78785	14.38	0.072
	50	431.133	192.845	5.5889	7.837	0.0305
	60	728.791	251.292	5.106	8.1495	0.023
W100	10	2100.44	720.073	12.7179	20.835	6.4715
	20	1893.01	611.828	9.4419	17.1855	1.0565
	30	2210.53	647.237	7.37235	15.685	0.205
	40	2390	700.566	8.4829	17.736	0.2755
	50	1228.26	385.473	4.60055	9.959	0.1285
	60	911.344	278.075	3.6465	6.8565	0.086

## Sheet: Second planting
Treatments	Soil depth(cm)	Root length(cm)	Root surfArea(cm2)	Root avgDiam(mm)	RootVolume(cm3)	Root dry weight(g)
RF	10	4399.38	895.054	6.59085	15.56	3.69215
	20	3129.02	498.543	4.4145	6.6615	0.83635
	30	1961.99	400.753	5.324	6.772	0.55165
	40	1270.46	259.525	4.66775	4.3405	0.28565
	50	572.728	123.303	2.7801	2.1585	0.08825
	60	419.251	97.6612	2.23725	1.835	0.03635
W40	10	2999.82	667.966	6.64865	12.508	3.13655
	20	2157.77	502.371	6.025	9.514	1.33965
	30	1532.61	345.257	5.8657	6.393	0.55335
	40	1240.63	291.564	5.97435	5.7525	0.30255
	50	542.739	133.469	3.1669	2.66	0.1216
	60	617.795	162.075	3.3244	3.4495	0.2213
W60	10	3213.15	852.436	7.48675	20.5575	4.71105
	20	2504.66	511.119	5.21875	8.7145	1.14375
	30	1517.27	350.013	6.0141	6.662	0.53755
	40	1442.31	346.955	6.1544	6.8045	0.4923
	50	740.99	150.146	2.61655	2.4915	0.14615
	60	677.909	153.182	2.8929	2.7865	0.11855
W80	10	3964.58	780.509	5.3602	14.271	2.6078
	20	2865.32	511.785	4.6145	7.3715	0.8464
	30	1980.67	414.732	5.46815	7.065	0.9196
	40	1784.03	364.538	5.38605	6.1695	0.47735
	50	781.552	148.002	2.57195	2.3985	0.18865
	60	774.72	160.42	2.6829	2.687	0.0429
W100	10	2206.41	604.451	7.0646	14.673	4.15585
	20	1911.05	449.45	6.04915	8.6115	1.27465
	30	1496.5	363.36	6.21735	7.1505	0.5072
	40	1431.74	322.205	5.8031	5.863	0.287
	50	728.01	162.482	2.8113	2.9065	0.1412
	60	758.404	160.863	2.74985	2.7685	0.14595
